# Supplementary material for: Complete Genome Sequencing of the Divergent Guiana Dolphin Morbillivirus (GDMV), Brazil
Source: Viruses. 2025 Apr 18;17(4):582. doi: 10.3390/v17040582 (PMC12031208; doi:10.3390/v17040582)
Supplement: Supplementary file 1 [file viruses-17-00582-s001.zip]

Archive with 1 entries (1 files):
- viruses-3585260-supplementary.pdf
